# Supplementary material for: The effects of entrepreneurial narrative on entrepreneurial intention: An affective events perspective
Source: PLoS One. 2024 Sep 6;19(9):e0304906. doi: 10.1371/journal.pone.0304906 (PMC11379203; doi:10.1371/journal.pone.0304906)
Supplement: S1 Data — (XLSX) [file pone.0304906.s001.xlsx]

## Sheet: valid questionnaire data
NO.	Gender	Age	Major	EN1	EN2	EN3	EN4	EN5	EN6	EN7	IPF1	IPF2	IPF3	IPF4	IPF5	IPF6	IPF7	IPF8	IPF9	IPF10	IC1	IC2	IC3	EI1	EI2	EI3	EI4	EI5	EI6	ES1	ES2	ES3	ES4	ES5
1	2	1	2	5	4	5	5	4	5	4	4	6	6	5	6	5	6	6	5	6	5	6	4	2	2	2	2	2	2	3	4	5	6	4
2	2	1	2	5	4	5	5	4	5	4	4	6	6	5	6	5	6	6	5	6	5	6	4	2	2	2	2	2	2	3	4	5	6	4
3	2	1	1	3	2	3	2	3	2	3	6	7	7	6	7	6	6	7	7	6	3	3	3	3	3	3	3	2	3	3	2	1	4	3
4	1	2	5	2	3	2	2	3	3	2	3	5	5	5	5	5	5	5	5	5	3	3	3	3	3	3	3	2	3	3	2	3	4	3
5	2	1	4	7	4	5	4	3	4	4	3	5	5	5	5	5	5	5	5	5	5	5	5	4	4	4	2	3	2	1	1	2	1	2
6	2	1	4	4	4	4	4	3	4	4	3	5	5	5	5	5	5	5	5	5	5	5	5	4	4	4	2	3	2	3	3	2	3	2
7	2	1	6	5	5	5	3	5	5	5	6	6	5	6	5	6	5	6	5	6	6	6	7	4	3	3	4	2	3	4	5	4	5	4
8	2	1	6	5	5	5	3	5	5	3	5	6	5	5	6	5	6	5	5	6	6	6	7	4	3	3	4	2	3	6	5	6	5	6
9	1	2	6	3	6	2	3	2	3	2	2	4	1	3	2	1	4	1	3	2	3	4	2	6	1	6	3	3	3	4	3	4	4	5
10	1	1	6	3	6	2	3	2	3	2	2	4	1	3	2	1	4	1	3	2	3	4	2	6	1	6	3	3	3	4	3	4	4	5
11	1	2	1	5	6	5	5	4	4	5	5	5	5	4	5	5	5	5	5	4	6	6	6	3	4	4	4	3	4	4	5	4	4	5
12	1	1	6	5	5	5	5	5	5	5	5	5	5	5	5	5	5	5	5	5	7	7	7	2	4	3	4	5	4	4	4	6	5	5
13	1	2	1	5	6	5	5	4	4	5	3	5	2	3	4	2	3	5	2	3	6	6	6	3	4	4	4	3	4	5	6	5	5	6
14	1	1	6	5	5	5	5	5	5	5	6	6	7	6	5	6	7	6	5	6	7	7	7	2	4	3	4	5	4	6	5	5	6	5
15	1	1	6	3	3	4	3	3	4	4	7	6	5	7	6	7	5	7	6	7	4	4	3	4	4	4	4	4	3	4	4	5	4	5
16	2	3	2	5	6	6	4	6	6	6	7	7	7	6	7	7	7	7	7	6	6	5	6	4	5	5	3	3	3	4	6	5	5	4
17	2	3	2	5	6	6	4	6	6	6	7	7	7	6	7	7	7	7	7	6	6	5	6	4	5	5	3	3	3	4	6	5	5	4
18	1	1	6	4	3	4	4	4	4	4	4	4	4	4	4	4	4	4	4	4	4	4	3	4	4	4	4	4	3	4	6	7	5	6
19	1	1	6	7	6	6	5	4	6	7	6	6	6	7	7	6	6	6	7	7	4	4	5	3	3	4	5	4	5	1	1	2	2	1
20	1	3	6	6	7	5	4	5	5	5	6	6	6	6	6	6	6	6	6	6	6	7	7	5	3	4	4	4	4	3	3	2	3	2
21	2	1	1	5	6	3	1	4	5	3	6	5	5	6	6	5	5	6	6	5	5	5	3	4	4	4	4	4	4	3	4	4	4	3
22	2	1	1	1	7	5	1	5	4	7	5	4	4	4	5	4	5	4	4	4	5	5	5	4	4	4	4	4	4	5	2	3	4	4
23	1	1	6	7	6	6	5	4	6	7	6	6	6	7	7	6	6	6	7	7	4	4	5	3	3	4	5	4	5	4	3	5	5	4
24	1	1	3	6	6	7	5	6	5	6	6	6	6	5	6	6	6	5	6	6	4	5	4	3	4	5	6	4	2	5	4	5	4	4
25	2	1	6	2	3	5	5	2	3	5	3	4	4	3	4	3	4	3	4	3	2	3	3	4	4	3	4	4	5	5	5	4	5	4
26	2	1	1	5	6	3	1	4	5	3	7	7	7	7	7	7	7	7	7	7	5	5	3	4	4	4	4	4	4	4	4	6	6	5
27	2	1	2	7	7	6	7	6	6	6	4	5	4	4	4	5	4	4	4	5	6	6	5	4	3	5	4	5	3	5	5	5	6	6
28	2	1	2	7	7	6	7	6	6	6	5	5	6	5	5	5	5	5	6	5	6	6	5	4	3	5	4	5	3	6	5	5	6	6
29	2	1	1	1	7	4	1	5	4	4	5	6	6	6	6	6	6	6	6	6	5	5	5	4	4	4	4	4	4	6	6	7	5	5
30	2	1	1	3	4	4	5	3	4	4	7	6	6	5	6	6	7	6	6	5	2	3	3	4	4	3	4	4	5	6	7	6	5	6
31	2	1	4	4	4	4	4	4	4	4	6	6	6	6	6	6	6	6	6	6	5	4	6	2	3	5	6	4	5	2	1	3	4	4
32	2	1	1	4	4	4	5	4	4	4	6	7	6	4	4	5	6	4	4	5	6	5	6	4	3	6	4	3	5	3	3	4	3	4
33	2	1	2	7	7	5	7	3	4	7	4	4	6	6	6	6	6	6	6	6	7	7	7	4	4	4	5	4	4	3	4	4	5	5
34	2	1	2	7	7	5	7	3	4	7	4	4	6	6	6	6	6	6	6	6	7	7	7	4	4	4	5	4	4	3	4	4	5	5
35	2	1	4	4	4	4	4	4	4	4	5	5	5	5	5	5	5	5	5	5	5	4	6	2	3	5	6	4	5	5	5	5	4	4
36	2	1	1	4	4	4	5	4	4	4	6	7	6	4	4	5	6	4	4	5	6	5	6	4	3	6	4	3	5	6	5	5	5	6
37	1	3	6	7	7	6	7	6	6	6	5	6	5	5	5	5	5	6	5	5	6	6	6	4	4	4	5	4	4	5	5	6	5	6
38	2	1	1	3	4	2	5	6	3	5	4	3	3	4	3	3	3	4	3	3	4	5	4	5	6	4	3	3	4	6	5	6	6	6
39	1	1	1	5	5	7	5	4	5	7	7	5	5	6	5	5	7	5	5	6	4	3	4	3	5	3	5	4	5	6	5	7	6	6
40	1	1	1	5	5	7	5	4	5	7	7	5	5	6	5	5	7	5	5	6	4	3	4	3	5	3	5	4	5	6	5	7	6	6
41	2	1	4	3	4	2	5	6	3	3	6	6	6	7	4	5	6	7	4	5	4	5	4	5	6	4	3	3	4	6	6	6	7	7
42	1	3	6	7	7	6	7	6	6	6	5	4	5	4	4	5	5	4	4	5	6	6	6	4	4	4	5	4	4	7	6	7	7	6
43	1	1	1	4	5	4	5	3	5	3	6	7	5	6	6	5	5	6	6	5	5	5	6	5	4	5	3	4	5	2	6	4	5	6
44	1	1	1	3	5	5	5	3	5	5	4	5	5	4	5	5	5	5	4	5	5	5	6	5	4	5	3	4	5	2	6	4	5	6
45	2	1	6	6	6	3	4	6	6	6	6	7	7	7	7	6	7	7	7	6	5	6	5	4	5	4	4	5	4	4	4	6	6	5
46	2	1	5	4	5	5	3	4	4	5	4	5	5	5	5	4	5	5	5	5	4	3	4	3	3	5	5	6	4	4	5	6	7	5
47	2	1	5	4	5	5	3	4	4	5	4	5	5	5	5	4	5	5	5	5	4	3	4	3	3	5	5	6	4	4	5	6	7	5
48	2	1	6	6	6	3	4	6	6	6	5	5	5	5	4	5	5	5	5	4	5	6	5	4	5	4	4	5	4	6	5	5	5	6
49	1	1	6	5	3	3	2	2	5	3	7	7	4	3	5	5	4	3	5	5	5	5	5	6	4	4	3	7	3	3	3	4	3	5
50	1	1	6	4	4	4	4	4	4	4	6	6	6	5	5	5	6	5	5	5	6	6	6	5	6	3	5	3	5	4	4	3	3	4
51	1	2	5	4	4	4	4	4	4	4	3	5	2	3	3	3	2	3	3	3	6	6	6	5	6	3	5	3	5	4	4	3	3	4
52	1	2	6	7	3	6	2	2	5	5	7	7	4	3	5	5	4	3	5	5	7	7	5	5	4	4	5	5	4	3	4	5	3	3
53	1	1	6	7	3	6	2	2	5	5	7	7	4	3	5	5	4	3	5	5	5	5	5	6	4	4	3	7	3	3	3	4	3	5
54	2	3	5	5	5	5	6	2	3	5	4	5	5	5	4	5	5	5	5	4	5	6	6	3	5	7	4	5	3	1	3	5	4	5
55	1	2	6	7	3	6	2	2	5	6	5	6	6	3	4	5	6	6	3	4	7	7	5	5	4	4	5	5	4	5	4	5	3	3
56	2	1	4	6	6	6	4	6	6	6	7	7	7	7	7	7	7	7	7	7	4	3	4	6	4	5	3	5	4	5	5	5	4	4
57	2	3	2	4	6	5	5	4	5	4	6	6	5	6	6	5	7	6	6	6	6	6	5	4	3	5	4	6	5	5	4	5	5	5
58	2	1	2	1	4	3	3	3	3	3	4	5	5	4	6	5	5	4	6	5	5	5	4	5	4	5	4	4	5	5	5	5	5	5
59	1	3	4	7	7	6	3	6	6	7	5	4	4	5	5	4	4	5	5	4	5	5	4	5	6	3	5	3	5	5	4	5	6	5
60	2	1	3	6	6	6	7	7	7	6	7	6	5	7	6	5	7	6	5	7	4	5	4	4	4	4	4	4	7	6	4	5	4	6
61	2	1	3	6	6	6	7	7	7	7	4	5	5	4	6	5	5	5	4	6	4	5	4	4	4	4	4	4	7	5	4	6	5	5
62	2	1	6	4	4	4	4	4	4	4	3	4	4	4	4	5	3	4	4	4	3	5	5	5	4	4	5	5	4	6	5	4	6	5
63	2	1	6	4	4	4	4	4	4	4	3	4	4	4	4	5	3	4	4	4	3	5	5	5	4	4	5	5	4	6	5	4	6	5
64	1	1	3	4	4	2	5	5	4	5	5	4	2	3	3	4	2	3	3	4	5	5	4	6	4	4	4	4	5	6	4	5	5	6
65	1	1	3	5	4	2	5	5	4	5	5	4	2	3	3	4	5	4	2	3	5	5	4	6	4	4	4	4	5	6	4	5	5	6
66	1	2	1	6	1	5	6	4	6	6	5	5	5	6	5	4	5	5	5	6	4	4	4	5	6	4	3	5	4	6	5	5	6	5
67	2	1	3	4	5	5	1	3	4	5	4	5	4	5	5	5	4	5	4	5	3	5	4	4	3	5	6	5	4	5	6	6	6	5
68	2	1	3	4	5	5	1	3	4	5	4	5	4	5	5	5	4	5	4	5	3	5	4	4	3	5	6	5	4	5	6	6	6	5
69	2	1	2	1	4	3	3	3	3	3	7	7	7	7	7	7	7	7	7	7	5	5	4	5	4	5	4	4	5	6	6	5	6	6
70	1	2	1	6	1	5	6	4	6	6	6	6	7	7	7	7	6	7	7	7	4	4	4	5	6	4	3	5	4	5	6	7	5	6
71	2	1	6	6	6	7	5	5	5	5	5	6	6	5	6	5	6	6	5	6	6	5	5	4	5	4	5	4	5	6	5	6	6	6
72	2	1	6	6	6	7	5	5	5	6	5	5	4	5	5	5	5	5	5	5	6	5	5	4	5	4	5	4	5	6	5	6	6	6
73	1	1	2	6	7	5	4	5	5	6	4	5	5	5	4	6	5	5	4	6	4	4	4	5	5	4	5	4	5	4	2	3	4	3
74	1	1	2	5	6	5	3	5	3	6	6	7	7	7	7	6	7	7	7	6	5	4	4	4	5	4	5	5	5	5	3	3	5	3
75	1	1	2	5	6	5	3	5	3	3	5	5	4	6	5	4	4	6	5	4	5	4	4	4	5	4	5	5	5	5	4	4	5	3
76	2	3	2	6	5	6	5	6	5	5	4	5	4	4	5	4	4	5	4	4	5	7	7	6	6	6	3	6	1	4	3	5	5	5
77	1	2	6	5	7	4	7	4	4	7	1	7	1	1	1	1	7	1	1	1	5	5	6	4	4	5	5	4	6	3	4	5	5	5
78	2	1	6	7	7	4	7	4	4	7	1	7	1	1	1	1	1	1	1	1	5	5	6	4	4	5	5	4	6	3	4	5	5	5
79	2	1	2	4	5	3	4	3	4	4	5	4	4	4	4	4	5	4	4	4	5	5	4	5	5	5	5	3	5	5	5	5	4	4
80	1	1	4	5	5	5	5	5	5	5	5	4	6	4	5	5	4	6	4	5	7	5	4	4	4	5	4	6	5	4	4	6	5	5
81	1	1	4	5	5	5	5	5	5	5	5	4	6	4	5	5	4	6	4	5	7	5	4	4	4	5	4	6	5	4	4	6	5	5
82	2	3	2	6	5	6	5	6	5	5	5	5	6	6	6	6	5	6	6	6	5	7	7	6	6	6	3	6	1	4	5	5	5	5
83	1	1	2	6	7	5	4	5	5	5	6	6	6	6	6	6	6	6	6	6	4	4	4	5	5	4	5	4	5	5	4	5	7	5
84	2	1	6	6	6	6	6	5	6	5	6	7	5	6	6	5	5	6	6	5	4	5	4	5	4	6	5	4	4	5	5	5	6	5
85	2	1	6	6	6	6	6	5	6	6	7	7	7	7	7	6	7	7	7	7	4	5	4	5	4	6	5	4	4	4	5	7	6	5
86	2	1	5	5	6	6	4	6	6	4	6	5	6	5	6	5	5	6	5	6	4	4	4	4	5	5	5	5	4	5	6	6	6	6
87	2	1	2	4	5	3	4	3	4	3	5	5	5	5	6	5	5	5	5	6	5	5	4	5	5	5	5	3	5	6	6	6	6	6
88	2	1	6	7	6	6	5	5	6	7	5	7	7	6	5	6	7	6	5	6	7	6	7	4	1	4	6	6	7	7	6	6	6	6
89	1	2	6	3	4	4	5	4	5	4	5	5	4	4	5	5	5	4	4	5	5	3	4	7	7	2	6	3	4	4	2	3	4	4
90	1	2	6	3	4	4	5	4	5	4	5	5	4	4	5	5	5	4	4	5	5	3	4	7	7	2	6	3	4	4	2	3	4	4
91	1	1	3	4	3	3	3	3	3	3	5	4	4	4	5	4	4	4	5	4	3	1	4	5	5	4	6	5	4	5	2	3	4	4
92	1	2	2	4	4	4	4	4	4	4	2	6	1	3	2	2	6	1	3	2	6	5	6	5	6	5	4	4	5	3	4	3	4	4
93	1	3	1	4	4	4	4	4	4	4	2	6	1	3	2	2	1	3	2	2	6	5	6	5	6	5	4	4	5	4	4	3	4	4
94	2	3	2	5	6	6	7	5	6	6	3	4	3	4	3	4	4	3	4	3	5	5	5	5	4	5	5	5	5	4	4	5	3	4
95	1	1	6	4	4	4	4	4	4	4	1	5	5	5	6	7	5	5	6	7	4	5	5	5	4	5	5	5	5	5	5	4	5	4
96	1	1	6	4	4	4	4	4	4	4	1	5	5	5	6	7	5	5	6	7	4	5	5	5	4	5	5	5	5	5	5	4	5	4
97	2	1	3	6	6	5	4	5	6	6	6	6	7	7	7	7	6	7	7	7	5	4	5	5	6	5	4	4	5	4	5	4	5	5
98	2	1	3	6	6	5	4	5	6	6	6	6	7	7	7	7	6	7	7	7	5	4	5	5	6	5	4	4	5	4	5	4	5	5
99	1	1	4	6	5	5	5	5	6	6	6	6	6	6	6	7	6	6	6	6	6	6	5	5	5	5	4	5	5	5	4	4	5	5
100	2	3	1	5	5	5	3	6	6	5	5	5	6	5	6	4	6	5	6	4	5	5	6	6	4	6	4	3	6	4	5	5	5	5
101	1	1	4	5	5	5	5	5	6	5	5	5	5	5	5	4	5	5	5	5	6	6	5	5	5	5	4	5	5	5	4	6	4	5
102	2	1	3	3	4	4	4	4	4	4	6	6	6	3	4	5	6	3	4	5	5	5	6	5	6	4	3	5	6	3	6	5	5	6
103	2	1	3	3	4	4	4	4	4	4	6	6	6	3	4	5	6	3	4	5	5	5	6	5	6	4	3	5	6	3	6	5	5	6
104	2	1	1	2	2	4	3	2	3	3	5	6	6	3	4	5	6	3	4	5	2	1	4	5	4	5	5	5	5	5	5	5	7	5
105	2	3	2	5	6	6	7	5	6	5	6	6	6	6	7	6	6	6	6	7	5	5	5	5	4	5	5	5	5	6	5	5	5	6
106	1	1	3	3	3	3	3	4	3	3	5	6	6	6	6	6	6	6	6	6	3	1	4	5	5	4	6	5	4	6	6	7	5	5
107	1	3	3	3	4	4	3	4	3	4	6	7	7	7	7	5	6	7	7	7	2	1	4	5	4	5	5	5	5	7	7	6	6	5
108	2	3	1	5	5	3	3	6	6	3	6	6	6	6	6	6	6	6	6	6	5	5	6	6	4	6	4	3	6	5	7	7	5	7
109	2	1	4	5	5	6	5	7	6	6	4	4	4	4	4	4	4	4	4	4	6	7	6	5	5	5	4	6	4	7	6	7	6	5
110	2	1	4	5	5	6	5	7	6	5	5	7	7	6	7	5	7	6	7	5	6	7	6	5	5	5	4	6	4	7	7	7	6	5
111	2	1	6	7	7	7	7	7	7	7	6	6	6	6	6	6	6	6	6	6	5	7	7	6	6	6	4	3	4	6	5	7	7	7
112	2	1	1	4	4	4	4	4	4	4	4	4	4	4	4	4	4	4	4	4	5	5	6	5	5	5	5	5	5	1	1	1	1	1
113	1	2	6	5	6	7	5	6	4	5	6	7	7	5	7	6	7	5	7	6	3	2	4	4	4	4	7	4	7	3	3	4	3	4
114	1	3	2	4	4	3	5	3	3	3	6	7	5	5	7	7	6	7	5	5	4	4	2	5	6	4	5	4	6	3	4	5	3	4
115	2	1	1	4	4	4	4	4	4	4	4	5	5	4	5	5	5	4	5	5	5	5	6	5	5	5	5	5	5	4	3	5	3	4
116	2	1	5	3	6	6	2	2	3	6	2	5	1	2	2	2	5	1	2	2	6	6	6	5	5	6	4	3	7	4	4	3	4	4
117	1	3	3	7	7	5	5	3	3	7	7	7	7	6	5	4	7	6	5	4	5	5	5	5	5	5	6	4	5	3	4	3	4	5
118	1	3	3	7	7	5	5	3	3	7	6	5	5	5	5	5	5	5	5	5	5	5	5	5	5	5	6	4	5	4	5	4	4	4
119	2	3	1	5	6	6	5	6	6	5	5	4	4	5	6	5	6	6	5	6	7	7	7	5	5	5	5	5	5	4	4	4	4	5
120	2	3	1	5	6	6	5	6	6	6	5	4	5	5	6	5	5	4	5	5	7	7	7	5	5	5	5	5	5	4	4	4	4	5
121	1	3	2	4	4	3	5	3	3	3	6	7	6	5	6	7	6	7	6	5	4	4	2	5	6	4	5	4	6	4	4	5	5	4
122	1	2	4	5	5	5	5	5	5	5	5	6	6	6	6	6	6	6	6	6	6	6	5	4	6	3	6	4	7	4	6	2	5	6
123	1	2	4	5	5	5	5	5	5	5	5	6	6	6	6	6	5	6	6	6	6	6	5	4	6	3	6	4	7	4	6	2	5	6
124	1	2	4	5	7	5	5	6	5	5	5	4	4	5	5	4	4	4	5	5	7	6	7	4	6	3	6	5	6	5	5	4	4	5
125	1	2	6	5	6	7	5	6	4	6	6	6	5	5	5	5	5	5	5	5	3	2	4	4	4	4	7	4	7	5	5	4	5	4
126	1	2	4	5	7	6	6	6	5	5	3	4	4	3	4	3	4	4	3	4	7	6	7	4	6	3	6	5	6	5	5	4	5	4
127	2	1	1	6	5	4	2	3	4	6	5	3	2	4	4	5	5	3	2	4	6	7	6	5	4	4	6	5	6	5	5	4	6	5
128	2	1	1	6	5	4	2	3	4	6	5	3	2	4	4	5	5	3	2	4	6	7	6	5	4	4	6	5	6	5	5	4	6	5
129	2	1	1	6	7	7	4	4	5	5	6	6	6	5	6	6	6	6	6	5	5	5	5	5	5	5	5	5	5	6	5	6	4	5
130	2	1	1	6	7	7	4	4	5	5	6	6	6	5	6	6	6	6	6	5	5	5	5	5	5	5	5	5	5	6	5	6	4	5
131	1	3	3	7	6	7	5	5	5	5	7	5	6	7	6	7	5	6	7	6	7	7	5	5	5	4	5	6	5	4	5	6	6	6
132	2	1	4	4	6	6	6	5	5	4	6	6	4	4	5	5	4	4	5	5	4	2	4	3	6	5	4	5	7	5	5	6	6	6
133	2	1	4	4	6	6	6	5	5	4	6	6	4	4	5	5	4	4	5	5	4	2	4	3	6	5	4	5	7	5	5	6	6	6
134	2	1	4	3	6	6	2	2	3	6	4	5	5	4	5	5	4	5	5	4	6	6	6	5	5	6	4	3	7	6	6	5	6	6
135	1	3	3	7	6	7	5	5	5	5	4	3	4	3	4	3	3	4	3	4	7	7	5	5	5	4	5	6	5	6	5	6	6	6
136	2	1	4	6	6	6	6	6	6	6	7	7	7	7	7	6	7	7	7	6	7	6	6	6	6	3	3	6	6	7	7	6	5	5
137	2	1	4	6	6	6	6	6	6	6	7	7	7	7	7	6	7	7	7	6	7	6	6	6	6	3	3	6	6	7	7	6	5	5
138	2	1	5	7	6	5	7	6	7	5	7	6	7	6	7	6	7	6	7	6	6	6	6	5	5	5	5	5	5	7	7	7	6	5
139	2	1	5	7	6	5	7	6	7	5	7	6	7	6	7	6	7	6	7	6	6	6	6	5	5	5	5	5	5	7	7	7	6	5
140	2	3	3	2	7	3	7	4	5	2	6	6	6	5	6	5	6	5	6	5	6	6	7	5	4	6	5	6	5	3	3	2	4	3
141	2	3	3	4	7	4	7	4	5	7	6	6	6	5	6	5	6	5	6	5	6	6	7	5	4	6	5	6	5	3	3	2	4	3
142	2	1	2	6	6	6	5	5	4	5	3	5	5	5	5	5	5	5	5	5	5	5	5	6	5	6	5	5	4	3	2	4	4	4
143	2	1	2	6	6	6	5	5	4	5	3	5	5	5	5	5	5	5	5	5	5	5	5	6	5	6	5	5	4	3	2	4	4	4
144	2	1	2	2	7	1	7	4	7	7	2	5	1	2	2	2	1	2	2	2	6	7	7	5	5	4	4	7	6	4	3	4	3	4
145	2	1	1	2	7	1	7	4	7	7	3	4	3	4	3	4	3	4	3	4	6	7	7	5	5	4	4	7	6	4	4	4	4	3
146	2	1	3	7	7	4	6	4	3	4	6	5	6	5	6	5	6	5	6	5	6	6	5	5	5	5	5	5	6	4	4	4	4	4
147	1	2	6	6	3	5	5	6	4	5	4	3	5	4	3	5	3	5	4	3	5	5	4	4	4	6	6	7	4	4	4	4	4	5
148	1	2	6	6	3	5	5	6	4	5	4	3	5	4	3	5	3	5	4	3	5	5	4	4	4	6	6	7	4	4	4	4	4	5
149	2	1	6	7	6	4	4	5	5	4	4	5	5	3	5	6	5	5	3	5	5	5	7	5	6	7	5	4	4	4	3	5	5	4
150	2	1	6	7	6	4	4	5	5	4	4	5	5	3	5	6	4	5	5	3	5	5	7	5	6	7	5	4	4	4	3	5	5	4
151	1	1	3	7	7	4	4	4	6	4	5	6	6	6	6	6	6	6	6	6	6	6	5	6	6	6	4	6	3	4	4	4	5	6
152	2	1	3	7	7	4	6	4	3	6	5	7	6	5	7	5	6	5	7	5	6	6	5	5	5	5	5	5	6	5	5	4	5	4
153	1	1	3	7	7	4	4	4	6	4	5	6	6	6	6	6	6	6	6	6	6	6	5	6	6	6	4	6	3	5	4	4	5	6
154	2	1	6	5	5	5	6	6	6	6	5	5	5	6	7	7	5	5	5	6	4	5	4	5	4	6	5	6	5	5	5	5	6	6
155	2	1	6	5	5	5	6	6	6	6	5	5	5	6	7	7	5	5	5	6	4	5	4	5	4	6	5	6	5	5	5	5	6	6
156	2	3	3	4	4	4	4	4	4	4	6	6	6	6	6	6	6	6	6	6	6	6	7	5	7	5	4	6	5	1	1	1	1	1
157	1	3	2	3	3	3	5	5	4	3	4	5	5	5	4	6	5	5	4	6	4	5	5	5	7	4	5	7	4	4	4	4	4	4
158	2	3	3	4	4	4	4	4	4	4	5	6	6	5	6	6	5	6	6	5	6	6	7	5	7	5	4	6	5	4	4	4	4	4
159	1	3	2	3	3	3	5	5	4	5	6	7	6	7	6	6	7	6	7	6	4	5	5	5	7	4	5	7	4	4	5	4	4	4
160	1	3	4	5	5	5	4	5	5	5	4	5	3	5	5	6	4	5	3	5	5	5	4	6	5	4	6	6	5	4	5	5	4	3
161	2	1	2	4	4	4	4	4	4	4	5	5	5	6	5	5	5	5	6	5	6	5	7	5	5	6	5	5	6	4	4	5	5	4
162	1	1	3	4	4	6	5	5	3	6	5	6	6	6	7	7	5	6	6	6	5	6	5	6	6	6	5	4	5	3	4	5	5	5
163	1	3	2	5	5	7	7	7	7	7	4	3	3	3	3	3	3	3	3	3	5	5	5	5	6	6	5	6	4	4	4	5	4	5
164	1	3	4	5	5	5	4	5	5	5	5	6	6	6	7	7	6	6	7	7	5	5	4	6	5	4	6	6	5	4	5	4	5	5
165	2	1	2	5	5	5	5	5	5	5	4	4	4	4	4	4	4	4	4	4	6	6	6	5	7	4	7	5	4	4	4	5	5	5
166	1	2	3	5	4	5	4	5	4	4	3	4	5	4	4	4	5	4	4	4	5	5	6	5	6	5	6	5	5	5	5	5	4	5
167	1	2	2	4	5	3	5	6	4	5	6	7	7	7	7	6	7	7	7	6	5	5	5	5	5	5	6	5	6	6	4	5	4	6
168	1	2	2	4	5	3	5	6	4	4	5	3	3	3	4	3	5	3	3	3	5	5	5	5	5	5	6	5	6	5	5	5	6	5
169	1	1	3	5	4	5	5	5	3	5	6	5	6	5	6	5	5	6	5	6	5	6	5	6	6	6	5	4	5	5	6	5	5	5
170	2	1	4	5	6	6	6	6	5	6	5	6	5	5	5	5	5	5	5	5	5	5	5	6	5	4	6	6	5	6	5	5	4	6
171	1	3	2	5	5	7	7	7	7	7	6	5	5	6	5	5	6	5	5	6	5	5	5	5	6	6	5	6	4	6	5	5	5	5
172	2	1	2	4	4	4	4	4	4	4	7	7	7	7	7	7	7	7	7	7	6	5	7	5	5	6	5	5	6	4	6	6	5	6
173	2	1	2	6	6	6	6	5	5	5	6	7	6	6	7	7	7	6	6	7	6	6	6	6	6	6	4	6	4	5	6	6	5	6
174	1	2	2	7	7	6	6	6	7	6	6	6	6	5	6	5	6	6	5	6	6	6	5	6	5	5	5	6	5	6	5	6	5	6
175	2	1	2	5	5	5	5	5	5	5	7	7	7	7	7	7	7	7	7	7	6	6	6	5	7	4	7	5	4	5	5	7	5	7
176	2	1	2	6	6	6	6	5	5	6	6	5	6	5	5	6	5	6	5	5	6	6	6	6	6	6	4	6	4	5	6	6	6	6
177	2	1	4	5	6	6	6	6	5	6	6	6	6	7	7	7	6	6	7	7	5	5	5	6	5	4	6	6	5	6	6	6	6	6
178	1	2	2	7	7	6	6	6	7	7	5	5	5	6	5	6	5	6	5	6	6	6	5	6	5	5	5	6	5	6	6	6	6	6
179	2	1	3	2	6	3	2	5	5	3	6	6	6	5	6	6	6	6	6	5	3	5	4	4	5	5	6	5	7	5	6	7	7	6
180	2	1	3	2	6	3	2	5	5	3	6	6	6	5	6	6	6	5	6	6	3	5	4	4	5	5	6	5	7	5	6	7	7	6
181	2	1	3	3	5	4	3	4	5	5	5	4	5	4	5	5	5	4	5	5	5	4	4	5	5	6	6	6	5	2	2	3	4	5
182	2	1	3	3	5	4	3	4	5	5	5	4	5	4	5	5	5	4	5	5	5	4	4	5	5	6	6	6	5	2	2	3	4	5
183	1	1	6	3	3	3	3	2	3	3	1	2	2	2	2	1	2	2	2	2	6	6	5	6	5	7	4	6	5	3	2	4	4	4
184	2	1	5	3	3	3	3	2	3	3	1	2	2	2	2	1	2	2	2	2	6	6	5	6	5	7	4	6	5	3	2	4	4	4
185	2	1	6	4	5	4	4	5	4	4	6	5	6	5	6	5	6	5	6	5	7	7	7	6	6	5	5	5	6	5	4	5	5	5
186	2	1	6	4	5	4	4	5	4	4	4	4	6	7	4	5	6	7	4	5	7	7	7	6	6	5	5	5	6	5	5	5	5	6
187	2	3	1	5	4	3	2	3	4	2	6	7	7	6	7	7	6	7	7	6	6	6	6	5	5	4	5	7	7	6	5	6	6	6
188	1	1	1	6	5	7	7	5	4	5	3	3	1	3	3	2	1	3	3	2	7	7	7	3	6	6	4	7	7	5	5	7	5	7
189	2	3	1	5	4	3	2	3	4	3	6	6	6	5	6	6	6	6	5	6	6	6	6	5	5	4	5	7	7	6	6	6	6	6
190	2	1	5	6	6	5	5	5	5	5	5	5	5	5	5	3	5	5	5	5	6	5	6	7	5	4	6	4	7	6	6	6	6	6
191	2	1	5	6	6	5	5	5	5	5	5	5	5	5	5	3	5	5	5	5	6	5	6	7	5	4	6	4	7	6	6	6	6	6
192	1	3	4	7	7	6	7	6	6	6	6	6	6	7	4	5	6	6	7	4	5	6	6	6	7	6	5	4	5	6	6	6	6	6
193	1	3	4	7	7	6	7	6	6	6	5	4	4	5	4	5	4	5	4	5	5	6	6	6	7	6	5	4	5	7	6	6	6	6
194	1	3	4	3	6	5	1	1	2	1	3	4	4	4	6	5	4	4	6	5	5	4	5	5	5	5	5	7	7	3	4	3	3	4
195	2	3	2	7	7	6	7	6	6	6	7	7	7	7	7	7	7	7	7	7	6	6	6	4	6	6	5	6	7	3	3	4	3	4
196	1	2	6	5	6	5	6	6	5	6	6	6	7	6	6	6	7	6	6	6	7	6	7	4	5	5	6	7	7	4	4	4	2	6
197	2	3	2	7	7	6	7	6	6	7	6	6	6	6	6	6	6	6	6	6	6	6	6	4	6	6	5	6	7	4	4	4	4	4
198	1	2	1	6	5	5	5	5	5	5	6	6	6	6	6	6	6	6	6	6	5	5	6	5	6	6	6	5	6	4	3	4	5	5
199	1	2	6	3	6	5	1	1	2	5	2	3	3	3	3	3	3	3	3	3	5	4	5	5	5	5	5	7	7	4	4	5	6	3
200	2	1	6	4	6	5	3	4	4	4	5	6	5	7	6	6	5	7	6	6	6	6	6	5	6	5	6	6	6	4	4	4	5	5
201	2	1	6	4	6	6	3	4	4	4	5	6	5	7	6	6	5	7	6	6	6	6	6	5	6	5	6	6	6	4	4	4	5	5
202	1	2	5	5	5	5	5	5	5	5	5	5	5	6	5	4	5	6	5	4	7	7	7	6	6	7	6	5	4	4	4	5	4	5
203	1	2	6	5	5	5	5	5	5	5	2	3	3	3	3	3	3	3	3	3	7	6	7	4	5	5	6	7	7	4	4	5	6	3
204	2	2	3	4	4	6	5	6	5	4	6	5	6	5	6	5	6	5	5	5	5	6	5	7	3	5	6	6	7	5	4	4	5	5
205	1	2	5	5	5	5	5	5	5	5	4	4	4	4	4	4	4	4	4	4	7	7	7	6	6	7	6	5	4	4	4	5	5	5
206	2	1	6	7	5	4	7	3	5	4	7	4	1	1	7	7	7	4	1	1	7	7	7	5	6	5	6	6	6	4	4	5	5	6
207	1	2	1	6	6	5	4	6	6	6	7	7	7	7	7	4	7	7	7	7	3	4	5	6	6	5	6	5	6	4	4	5	5	6
208	2	3	3	6	5	6	6	6	5	6	6	5	5	6	5	5	5	5	6	5	6	6	7	6	6	6	5	5	6	4	4	6	5	5
209	1	1	4	5	5	5	5	5	5	5	6	6	6	6	6	6	6	6	6	6	4	4	4	6	6	6	6	5	5	5	6	5	6	3
210	1	1	4	5	5	5	5	5	5	5	6	6	6	6	6	6	6	6	6	6	4	4	4	6	6	6	6	5	5	5	6	5	6	3
211	1	2	2	5	4	5	6	4	6	5	6	5	5	5	6	6	5	6	5	5	6	6	6	6	6	5	6	5	6	4	6	4	5	6
212	1	2	2	5	4	5	6	4	6	5	6	5	5	5	6	6	5	6	5	5	6	6	6	6	6	5	6	5	6	4	6	4	5	6
213	2	1	6	7	5	4	7	3	5	5	3	4	5	4	4	4	4	5	4	4	7	7	7	5	6	5	6	6	6	5	5	5	5	5
214	2	1	5	6	6	6	5	4	5	6	5	6	5	6	5	6	5	6	5	6	7	7	7	6	6	5	6	5	6	4	5	6	5	6
215	2	1	2	4	4	5	5	5	5	5	5	6	5	5	5	5	5	6	5	5	5	5	6	6	6	5	6	5	6	5	6	5	6	5
216	2	1	2	4	4	5	5	5	5	5	6	6	5	5	5	5	6	5	5	5	5	5	6	6	6	5	6	5	6	6	6	5	6	5
217	2	1	5	5	6	6	5	4	5	5	4	6	7	6	7	7	4	6	7	6	7	7	7	6	6	5	6	5	6	6	5	6	5	6
218	1	1	2	6	7	6	2	5	6	5	7	7	7	7	7	7	7	7	7	7	5	6	3	6	5	6	5	6	6	5	5	6	5	7
219	1	2	1	6	5	5	5	5	5	6	5	5	6	5	6	4	4	5	3	5	5	5	6	5	6	6	6	5	6	6	6	5	6	6
220	2	3	2	4	4	4	4	4	4	4	6	6	5	5	5	5	5	5	5	5	6	6	5	6	6	6	5	6	5	5	7	7	5	7
221	2	3	2	4	4	4	4	4	4	4	7	7	7	7	7	7	7	7	7	7	6	6	5	6	6	6	5	6	5	5	7	7	5	7
222	1	2	1	6	6	5	4	6	6	6	7	7	7	6	5	4	7	7	7	6	3	4	5	6	6	5	6	5	6	7	7	6	6	5
223	2	3	3	5	6	6	5	6	6	6	3	4	3	4	3	3	3	4	3	3	6	6	7	6	6	6	5	5	6	7	6	6	7	6
224	2	2	3	4	4	6	5	6	5	4	5	6	5	5	6	5	5	5	6	5	6	6	5	7	3	5	6	6	7	7	7	7	7	7
225	2	1	2	6	5	6	4	5	5	4	4	5	3	5	5	6	5	3	5	5	6	6	5	6	6	5	7	5	6	2	1	3	3	4
226	2	1	2	6	5	6	4	5	5	4	4	5	3	5	5	6	5	3	5	5	6	6	5	6	6	5	7	5	6	2	1	3	3	4
227	2	1	1	4	4	3	3	4	4	4	4	5	5	4	5	5	5	4	5	5	5	4	4	7	7	7	4	4	6	3	3	4	3	4
228	1	3	1	5	4	4	2	4	4	5	5	4	4	4	4	4	5	4	4	4	6	5	5	6	6	5	5	6	7	3	4	4	3	5
229	1	3	1	5	4	4	2	4	4	5	5	4	4	4	4	4	5	4	4	4	6	5	5	6	6	5	5	6	7	3	4	4	3	5
230	1	2	5	4	4	4	4	5	4	5	6	6	7	6	5	6	7	6	5	6	7	7	7	6	5	7	6	5	6	4	2	4	5	4
231	1	3	1	5	5	4	5	4	5	5	2	4	2	2	2	2	2	2	2	2	7	7	7	6	5	7	6	5	6	3	4	4	4	4
232	2	1	1	6	6	5	2	6	5	5	6	6	5	5	6	5	5	5	5	5	4	5	4	5	6	5	7	7	5	4	4	4	4	3
233	2	1	1	6	6	5	2	6	5	5	6	6	5	5	6	5	5	5	5	5	4	5	4	5	6	5	7	7	5	4	4	4	4	3
234	2	1	1	5	5	4	5	4	5	5	2	3	4	3	2	3	4	3	2	3	6	7	6	6	7	5	7	3	7	4	3	4	4	5
235	2	3	6	4	6	5	5	5	5	5	5	6	6	5	6	6	5	6	6	5	5	6	6	3	7	7	7	4	7	4	4	4	5	4
236	2	1	3	5	5	5	5	6	6	6	6	6	6	6	6	6	6	6	6	6	5	5	5	6	6	6	6	5	6	4	5	4	4	4
237	2	1	3	5	5	5	5	6	6	5	5	5	4	6	5	4	4	6	5	4	5	5	5	6	6	6	6	5	6	5	5	4	4	4
238	1	2	2	6	5	5	6	5	6	6	5	5	5	5	5	5	4	3	4	4	7	6	7	7	6	6	5	5	6	6	6	3	4	4
239	2	3	6	4	6	5	5	5	5	6	5	7	6	6	6	6	6	6	6	6	5	6	6	3	7	7	7	4	7	4	4	5	5	6
240	2	1	6	6	7	7	5	6	6	6	6	6	5	6	5	6	5	6	5	6	6	6	6	5	6	7	6	6	5	5	5	5	5	5
241	2	1	6	6	7	7	5	6	6	7	7	7	7	7	7	7	7	7	7	7	6	6	6	5	6	7	6	6	5	5	5	5	4	6
242	1	2	2	6	6	6	5	5	6	6	5	4	6	6	5	4	5	4	6	6	7	6	7	7	6	6	5	5	6	6	5	4	5	6
243	2	1	1	4	4	3	3	4	4	4	6	6	6	6	6	4	6	6	6	6	5	4	4	7	7	7	4	4	6	6	5	5	5	6
244	1	1	6	6	5	5	5	6	5	5	5	5	5	5	6	5	5	5	5	5	6	7	6	6	7	5	7	3	7	5	6	6	6	6
245	1	3	1	6	5	6	4	5	4	4	3	5	5	5	5	5	3	5	5	5	6	5	6	6	5	6	6	7	6	1	1	3	4	4
246	2	1	1	5	5	4	4	4	4	5	5	4	3	4	5	3	3	4	5	3	4	4	5	5	5	6	6	7	7	2	2	4	3	4
247	2	1	1	5	5	4	4	4	4	5	5	4	3	4	5	3	3	4	5	3	4	4	5	5	5	6	6	7	7	2	2	4	3	4
248	2	1	6	3	5	6	4	4	4	4	7	7	7	7	7	7	7	7	7	7	6	7	7	6	7	5	7	5	6	4	2	5	4	3
249	2	1	6	3	5	6	4	4	4	4	7	7	7	7	7	7	7	7	7	7	6	7	7	6	7	5	7	5	6	4	2	5	4	3
250	2	1	6	6	6	6	6	5	6	5	6	6	5	6	6	6	5	6	6	6	6	7	7	6	7	6	6	6	5	4	2	4	5	4
251	2	1	6	5	5	6	5	6	5	5	5	5	6	6	6	6	5	6	6	6	7	6	7	5	5	6	7	6	7	5	3	4	4	4
252	2	1	6	6	6	6	6	5	6	6	4	4	4	2	4	4	4	2	4	4	6	7	7	6	7	6	6	6	5	4	3	4	5	4
253	2	3	3	5	5	5	5	5	5	5	6	6	6	6	6	6	6	6	6	6	4	5	5	6	6	6	5	6	7	4	5	5	3	4
254	2	1	1	5	5	5	5	6	5	5	7	7	7	7	7	7	7	7	7	7	6	6	6	6	6	5	6	7	6	4	4	6	4	5
255	2	1	1	5	5	5	5	6	5	6	7	7	7	7	7	7	7	7	7	7	6	6	6	6	6	5	6	7	6	4	4	6	4	5
256	2	1	6	6	7	6	5	7	6	7	6	6	6	6	6	6	6	6	6	6	7	6	7	5	5	6	7	6	7	5	5	5	4	4
257	1	3	4	4	6	3	1	4	3	6	5	6	6	4	4	3	5	6	6	4	6	5	6	7	5	5	6	6	7	5	4	5	5	5
258	2	3	3	5	5	5	5	5	5	5	6	6	6	5	6	5	6	6	6	5	4	5	5	6	6	6	5	6	7	5	5	5	5	4
259	1	2	6	5	5	4	6	6	5	6	6	7	6	5	6	5	6	5	6	5	6	7	7	6	6	6	6	6	6	5	5	5	4	5
260	1	2	6	5	5	4	6	6	5	6	6	7	6	5	6	5	6	5	6	5	6	7	7	6	6	6	6	6	6	5	5	5	4	5
261	2	1	1	7	7	7	7	7	7	7	7	7	5	5	7	7	5	5	7	7	5	4	5	6	5	5	7	7	6	4	4	6	5	5
262	1	1	4	5	6	5	5	5	5	5	6	5	5	5	5	5	5	5	5	5	5	5	6	6	4	7	7	6	6	4	4	6	6	5
263	1	1	4	6	6	6	5	4	5	6	5	5	5	5	5	5	5	5	5	5	5	5	6	6	4	7	7	6	6	4	4	6	6	5
264	2	1	1	7	7	7	7	7	7	7	6	6	7	6	5	6	7	6	5	6	5	4	5	6	5	5	7	7	6	5	4	6	5	5
265	2	1	1	6	6	6	6	6	6	6	6	6	6	6	6	6	6	6	6	6	4	4	5	6	6	6	6	6	6	3	5	6	6	6
266	2	1	1	6	6	6	6	6	6	6	6	6	6	6	6	6	6	6	6	6	4	4	5	6	6	6	6	6	6	3	5	6	6	6
267	1	3	4	4	6	3	1	4	3	3	6	5	6	5	6	5	6	5	6	5	6	5	6	7	5	5	6	6	7	4	6	6	5	6
268	1	1	6	2	7	4	2	5	5	4	6	7	7	7	7	6	6	7	7	7	4	5	5	6	6	6	6	6	6	5	6	5	6	6
269	1	1	6	5	7	4	2	5	5	2	6	7	7	7	7	6	7	7	7	7	4	5	5	6	6	6	6	6	6	5	6	5	6	6
270	1	3	3	5	6	5	6	6	6	6	6	6	6	5	7	5	6	6	6	5	5	5	5	5	6	5	7	7	6	6	5	5	7	5
271	2	1	5	3	6	4	3	4	4	4	6	5	6	6	7	8	6	6	7	8	5	5	6	6	6	6	6	5	7	6	6	5	6	6
272	1	3	3	5	6	5	6	6	6	6	6	5	5	6	5	5	5	5	6	5	5	5	5	5	6	5	7	7	6	6	6	5	7	5
273	2	1	5	3	6	4	3	4	4	4	6	5	6	6	7	8	6	6	7	8	5	5	6	6	6	6	6	5	7	6	6	5	7	6
274	1	3	1	6	5	6	4	5	4	6	5	4	4	5	5	4	5	4	4	5	6	5	6	6	5	6	6	7	6	6	6	6	6	6
275	1	2	2	5	5	5	5	5	5	5	7	7	7	7	7	7	7	7	7	7	7	6	5	7	7	7	6	5	5	4	4	4	4	5
276	1	1	3	6	6	6	6	6	6	6	5	5	6	6	6	7	6	6	6	7	7	7	7	5	6	7	6	7	6	4	4	5	5	3
277	2	1	6	6	5	6	6	6	5	5	5	5	6	6	6	6	5	5	6	6	5	5	5	6	5	7	7	6	6	4	4	5	4	6
278	2	1	3	6	7	5	5	5	6	7	7	7	7	7	7	7	7	7	7	7	6	6	7	6	6	6	6	6	7	4	4	5	4	6
279	2	3	2	5	6	6	5	5	5	5	7	7	7	7	7	7	7	7	7	7	5	5	5	7	5	6	7	7	5	5	4	5	5	5
280	2	3	2	5	6	6	5	5	5	5	7	7	7	7	7	7	7	7	7	7	5	5	5	7	5	6	7	7	5	5	4	5	5	5
281	1	2	2	6	5	5	5	5	5	6	6	5	5	5	5	5	5	5	5	5	7	6	5	7	7	7	6	5	5	5	5	5	5	5
282	2	1	1	3	5	6	5	6	5	5	6	6	6	6	6	6	6	6	6	6	6	5	4	6	7	6	7	6	5	5	5	5	7	5
283	2	1	1	3	5	6	5	6	5	5	6	6	6	6	6	6	6	6	6	6	6	5	4	6	7	6	7	6	5	5	5	5	7	5
284	2	1	6	6	5	6	6	6	5	6	6	5	6	5	6	5	5	6	5	6	5	5	5	6	5	7	7	6	6	5	5	5	7	5
285	2	1	3	6	7	6	5	5	7	5	6	6	6	6	6	7	6	6	6	6	6	6	7	6	6	6	6	6	7	6	5	6	6	5
286	2	1	1	6	7	6	6	6	6	6	7	7	7	7	7	7	7	7	7	7	6	5	5	6	7	7	6	7	4	5	5	7	6	5
287	2	1	1	6	7	6	6	6	6	6	7	7	7	7	7	7	7	7	7	7	6	5	5	6	7	7	6	7	4	5	5	7	6	5
288	2	1	5	5	5	5	5	5	4	5	6	6	6	5	6	6	6	6	6	5	6	7	7	6	7	5	6	7	6	6	6	6	6	5
289	2	1	5	5	5	5	5	5	4	5	6	6	6	5	6	6	6	6	6	5	6	7	7	6	7	5	6	7	6	6	6	6	6	5
290	1	1	4	4	6	6	6	5	4	6	6	6	6	6	6	6	6	6	6	6	6	6	5	6	6	5	6	7	7	6	5	6	7	6
291	1	1	4	4	6	6	6	5	4	6	6	6	6	6	6	6	6	6	6	6	6	6	5	6	6	5	6	7	7	6	6	7	6	6
292	2	1	2	5	6	6	2	4	5	4	6	5	5	6	6	4	5	5	6	6	5	5	5	4	6	7	7	7	7	4	2	2	5	3
293	2	1	2	5	6	6	2	4	5	4	6	5	5	6	6	4	5	5	6	6	5	5	5	4	6	7	7	7	7	4	2	2	5	3
294	2	1	4	5	4	4	2	4	4	4	5	6	5	5	6	6	5	5	6	6	5	6	5	6	6	7	7	6	6	4	6	5	3	3
295	2	1	4	5	4	4	2	4	4	4	5	6	5	5	6	6	5	5	6	6	5	6	5	6	6	7	7	6	6	4	6	5	3	3
296	2	1	1	3	6	6	3	6	3	6	6	6	6	7	6	7	6	6	6	7	6	5	5	6	6	6	7	7	6	5	4	4	4	4
297	1	3	3	6	6	5	6	6	5	6	6	6	6	6	6	6	6	6	6	6	7	7	2	6	6	7	6	7	6	4	4	5	4	4
298	1	3	3	5	6	6	6	6	5	6	6	6	6	6	6	6	6	6	6	6	7	7	2	6	6	7	6	7	6	4	4	5	4	4
299	2	1	1	3	6	6	3	6	3	6	4	4	4	4	4	4	4	4	4	4	6	5	5	6	6	6	7	7	6	4	4	5	5	4
300	1	2	6	6	6	7	6	6	7	6	6	6	6	6	6	6	6	6	6	6	7	6	7	6	7	6	7	6	6	5	5	5	5	5
301	1	2	6	6	6	6	6	7	6	6	6	7	7	6	5	6	6	7	7	6	7	6	7	6	7	6	7	6	6	5	6	6	6	6
302	2	1	6	7	7	6	7	6	5	7	7	6	7	6	5	6	7	6	7	6	5	3	4	6	6	7	7	6	6	6	6	5	6	6
303	2	1	6	7	7	6	7	6	5	7	6	6	6	7	6	7	6	6	6	7	5	3	4	6	6	7	7	6	6	5	6	7	7	5
304	2	3	2	6	6	6	6	6	6	6	5	6	6	5	6	7	6	5	6	7	5	4	4	7	7	6	6	6	6	6	6	6	7	6
305	2	3	2	6	6	6	6	6	6	6	7	7	7	7	7	7	7	7	7	7	5	4	4	7	7	6	6	6	6	6	6	7	7	6
306	1	2	4	5	5	3	3	3	3	5	5	4	5	5	5	4	5	4	5	5	6	6	6	7	7	7	6	6	6	4	4	5	4	4
307	1	2	4	5	5	3	3	3	3	5	5	4	5	5	5	4	5	4	5	5	6	6	6	7	7	7	6	6	6	4	4	4	4	5
308	1	2	5	7	6	7	5	6	5	5	6	5	5	5	5	5	5	5	5	5	6	6	7	7	6	6	7	6	7	4	4	5	4	5
309	2	1	5	5	4	4	1	5	5	4	5	5	5	5	5	4	5	5	5	4	6	7	7	7	6	6	7	7	6	5	3	6	5	6
310	2	1	5	5	4	4	1	5	5	5	7	5	6	7	6	7	6	7	6	7	6	7	7	7	6	6	7	7	6	5	3	6	5	6
311	1	3	2	5	4	4	5	5	4	4	5	6	5	5	5	5	5	6	5	5	4	5	7	6	6	6	7	7	7	6	6	6	6	4
312	1	3	2	5	4	4	5	5	4	5	5	6	5	5	5	5	5	6	5	5	4	5	7	6	6	6	7	7	7	6	6	6	6	4
313	2	3	2	6	7	6	5	6	6	7	6	7	7	7	7	6	6	7	7	7	6	5	6	6	6	6	7	7	7	6	6	6	6	5
314	2	3	2	6	7	6	5	6	6	7	6	7	7	7	7	6	6	7	7	7	6	5	6	6	6	6	7	7	7	6	6	6	6	5
315	1	2	5	7	6	7	5	6	5	6	7	5	6	7	6	7	7	5	6	7	6	6	7	7	6	6	7	6	7	5	7	7	7	7
316	1	2	4	7	6	7	5	6	5	6	7	5	6	7	6	7	7	5	6	7	5	6	6	7	7	6	6	7	7	5	5	6	6	6
317	2	1	3	2	7	5	5	5	6	2	5	6	5	5	6	5	5	5	6	5	6	6	6	7	7	7	6	6	7	6	5	7	7	6
318	2	1	3	2	7	5	5	5	6	5	6	6	6	6	7	6	6	6	6	7	6	6	6	7	7	7	6	6	7	7	5	7	7	6
319	1	3	2	6	7	6	7	6	6	6	7	7	7	7	7	7	7	7	7	7	6	6	7	7	5	7	7	7	7	7	7	6	6	6
320	1	3	2	7	7	6	7	6	6	7	6	6	6	5	7	7	6	6	6	5	6	6	7	7	5	7	7	7	7	7	7	6	6	6
321	1	2	4	7	6	7	5	6	5	6	7	6	6	7	6	7	7	6	6	7	5	6	6	7	7	6	6	7	7	5	7	7	7	7
322	2	1	5	4	4	4	4	4	4	4	4	4	4	2	4	4	4	4	4	2	6	5	6	6	7	7	7	7	7	4	4	4	4	4
323	1	2	6	5	5	5	3	4	4	3	5	6	6	5	6	6	6	6	5	6	6	6	6	7	7	7	6	7	7	4	4	5	4	4
324	1	2	6	5	5	5	3	4	4	3	5	6	6	5	6	6	6	6	5	6	6	6	6	7	7	7	6	7	7	5	5	4	4	4
325	1	3	2	4	4	4	4	4	5	4	5	4	5	4	4	4	5	4	4	4	5	5	6	7	7	7	7	6	7	4	4	5	5	4
326	2	1	3	6	6	5	5	6	6	5	5	4	6	6	5	4	5	4	6	6	6	6	5	7	7	7	6	7	7	4	5	6	5	5
327	2	3	6	7	6	7	5	5	5	5	6	6	6	6	6	4	6	6	6	6	6	6	6	6	7	7	7	7	7	5	5	5	6	5
328	2	1	3	5	6	6	5	6	6	6	6	6	6	7	7	7	6	6	7	7	6	6	5	7	7	7	6	7	7	5	5	6	5	5
329	2	3	6	7	6	5	5	5	5	6	5	5	6	5	6	5	6	5	6	5	6	6	6	6	7	7	7	7	7	5	5	5	7	5
330	2	1	5	4	4	4	4	4	4	4	7	7	7	7	7	4	7	7	7	4	6	5	6	6	7	7	7	7	7	6	6	5	5	6
331	1	3	2	4	4	4	4	4	5	5	5	5	5	5	5	5	5	5	5	5	5	5	6	7	7	7	7	6	7	7	7	6	6	6
332	2	3	6	6	6	6	6	5	5	5	6	7	6	7	7	7	6	7	6	7	6	5	6	7	7	7	7	7	7	5	3	5	3	5
333	1	2	5	6	6	5	6	6	5	6	5	4	5	6	5	4	5	6	5	5	6	6	7	7	7	7	7	7	7	6	2	4	4	5
334	1	2	6	2	3	4	3	2	3	4	3	3	4	2	3	4	3	4	2	3	6	6	6	7	7	7	7	7	7	4	4	5	6	3
335	2	1	5	2	3	4	3	2	3	4	3	3	4	2	3	4	3	4	2	3	6	6	6	7	7	7	7	7	7	4	4	5	6	3
336	2	3	6	6	6	6	6	5	5	5	6	6	6	6	5	6	6	6	6	6	6	5	6	7	7	7	7	7	7	5	4	5	3	5
337	2	1	5	6	6	6	6	6	6	6	7	7	7	7	7	7	7	7	7	7	6	6	6	7	7	7	7	7	7	5	5	5	3	4
338	1	2	4	5	5	5	5	5	5	5	7	7	7	7	7	7	7	7	7	7	6	6	6	7	7	7	7	7	7	5	5	6	4	3
339	1	2	4	5	5	5	5	5	5	5	6	6	5	6	6	5	6	6	5	6	6	6	6	7	7	7	7	7	7	5	5	6	4	4
340	1	2	5	6	6	5	6	6	5	6	5	5	5	6	5	6	5	5	6	5	6	6	7	7	7	7	7	7	7	6	5	4	4	5
341	2	1	2	7	7	4	7	6	5	6	6	6	6	5	7	7	6	6	5	7	6	6	7	7	7	7	7	7	7	5	5	5	5	5
342	2	1	1	4	4	4	4	2	3	4	4	3	2	4	3	2	3	2	4	3	6	6	5	7	7	7	7	7	7	6	5	4	5	6
343	2	1	2	6	6	5	6	4	4	6	6	6	6	6	6	6	6	6	6	6	5	6	4	7	7	7	7	7	7	5	4	6	5	6
344	2	1	2	6	6	5	6	4	4	6	4	5	5	5	4	5	4	5	5	5	5	6	4	7	7	7	7	7	7	5	5	6	5	6
345	2	2	6	6	6	6	6	6	6	6	7	7	7	7	7	6	7	7	7	6	6	6	6	7	7	7	7	7	7	4	5	6	6	7
346	2	2	6	6	6	6	6	6	6	6	7	7	7	7	7	6	7	7	7	6	6	6	6	7	7	7	7	7	7	4	5	6	6	7
347	2	1	2	7	7	4	7	6	5	6	6	7	6	7	6	6	6	7	6	7	6	6	7	7	7	7	7	7	7	7	7	6	6	5
348	2	1	5	6	6	6	6	6	6	6	6	7	7	6	5	6	7	7	6	5	6	6	6	7	7	7	7	7	7	6	7	7	6	6
